# Supplementary material for: Characterization of spatiotemporal and kinetic gait variables in dogs with hindlimb ataxia and bilateral hindlimb lameness
Source: BMC Vet Res. 2024 Sep 11;20:405. doi: 10.1186/s12917-024-04265-8 (PMC11389471; doi:10.1186/s12917-024-04265-8)
Supplement: Supplementary file 2 — Supplementary Material 2. [file 12917_2024_4265_MOESM2_ESM.xlsx]

## Sheet: new normal
Group 1=normal,2=ortho,3=neuro	Signalment						Gait					Stance Stride																																				Symmetry
																																												MaximumPeakPressurekPa
		Number	Sex	Weight	Age	DX	GaitTime Frontsec	GaitDistanFrontcm	GaitVelocityFrontcmsec	GaitCycleTimesec	CyclesMinute	StancetimeSecLF	StanceTimeSecLH	StanceTimeSecRF	StanceTimeSecRH	SwingTimeSecLF	SwingTimeSecLH	SwingTimeSecRF	SwingTimeSecRH	StrideTimeSecLF	StrideTimeSecLH	StrideTimeSecRF	StrideTimeSecRH	StrideAccelerationCmSec2LF	StrideAccelerationCmSec2LH	StrideAccelerationCmSec2RF	StrideAccelerationCmSec2RH	BodyWeightDistributionLF	BodyWeightDistributionLH	BodyWeightDistributionRF	BodyWeightDistributionRH	PVFkgLF	PVFkgLH	PVFkgRF	PVFkgRH	VIDLF	VIDLH	VIDRF	VIDRH	VIkgsecLF	VIkgsecLH	VIkgsecRF	VIkgsecRH	MaximumPeakPressurekPaLF	MaximumPeakPressurekPaLH	MaximumPeakPressurekPaRF	MaximumPeakPressurekPaRH	StanceTimeFrontHind	StrideTimeFrontHind
1	1	161073	MN	24.8	5		1.41	161.2	114.5	0.59	102	0.35	0.32	0.36	0.33	0.23	0.25	0.23	0.24	0.59	0.57	0.59	0.56	7.3	8.7	19.7	15.2	27.6	23.3	26.8	22.3	18.83	15.9	18.28	15.22	28.9	21.2	30.2	19.7	4.59	3.37	4.8	3.14	493	370	507	313	8.56	3.61
1	2	130746	MN	8.5	6		1.68	170.3	101.6	0.37	162	0.17	0.14	0.17	0.14	0.2	0.22	0.19	0.22	0.38	0.36	0.36	0.36	12.1	27.4	14.2	21.6	27.9	20.6	30.7	20.8	3.81	2.83	4.24	2.81	30.7	18.8	33.1	17.5	0.42	0.25	0.46	0.23	123	102	144	100	21.61	4.26
1	3	157522	MN	18.8	7		1.55	159.2	103	0.55	108	0.33	0.33	0.33	0.33	0.24	0.25	0.23	0.24	0.56	0.57	0.55	0.57	4.9	7.1	0	5.2	32.3	17.4	33.1	17.2	10.76	5.78	11	5.7	30.9	18.1	33.1	17.9	2.44	1.43	2.61	1.41	190	167	202	155	1.36	-2.78
1	4	160532	MN	23.2	2		1.41	159.9	113.5	0.7	86	0.45	0.42	0.43	0.4	0.26	0.3	0.27	0.34	0.7	0.72	0.69	0.71	2.2				27.8	23.1	25	24.1	17.75	14.77	16.02	15.43	31.4	19.8	28.5	20.3	5.66	3.56	5.13	3.67	440	308	371	321	3.39	-4.12
1	5	119498	MN	9.4	8		1.38	172.5	125	0.46	130	0.23	0.19	0.23	0.18	0.24	0.3	0.24	0.31	0.46	0.47	0.46	0.48	8.5	16.8	2.4	7.8	29.4	19.9	29.4	21.2	8.08	5.47	8.07	5.83	31.2	18.4	32.4	18	1.12	0.66	1.16	0.64	254	188	249	190	19.7	-2.93
1	6	127919	MN	7.6	12		1.46	170.9	116.9	0.44	136	0.21	0.17	0.21	0.18	0.24	0.28	0.24	0.28	0.44	0.44	0.44	0.45	18.9		28.9	55.8	29.1	21.4	29.9	19.6	4.82	3.52	4.94	3.24	30.1	19.7	31.3	18.9	0.59	0.39	0.61	0.37	140	116	145	129	17.58	2.32
1	7	144512	MN	21.7	4		1.33	155.2	117.2	0.58	104	0.32	0.35	0.34	0.36	0.26	0.31	0.25	0.32	0.58	0.63	0.58	0.64				3.5	31.5	17.8	31.4	19.3	19.84	11.2	19.87	12.17	19.84	11.2	19.87	12.17	18.9	11.5	19.5	12.3	363	295	356	340	-7.14	-8.85
1	8	160251	FS	30.8	7		1.12	126.9	113.5	0.75	80	0.46	0.45	0.46	0.46	0.3	0.33	0.3	0.32	0.75	0.77	0.74	0.77					31.1	20.1	30.4	18.3	24.9	16.25	24.66	14.89	31.1	18.9	31.2	18.7	8.31	5.15	8.57	5.13	589	382	626	397	4.29	0.71
1	9	156726	MN	7.9	7		1.72	173.2	102.6	0.42	142	0.19	0.2	0.2	0.2	0.23	0.22	0.22	0.22	0.43	0.42	0.42	0.43	29.4	19.7	15	34.4	28.2	21.8	29.6	20.5					27.3	22.4	29.6	20.8										2.07
1	10	155278	FS	18.8	1		1.24	152.2	122.7	0.56	108	0.32	0.31	0.33	0.31	0.25	0.26	0.25	0.28	0.55	0.6	0.56	0.6	7.1	30.6	26.2		26.3	23.1	27.7	22.9	9.42	8.22	9.88	8.15	25.4	22.8	29.3	22.5	1.92	1.72	2.21	1.69	248	207	260	208	9.32	2.59
1	11	156706	MN	23	4		1.43	155.1	108.7	0.72	84	0.44	0.42	0.44	0.41	0.27	0.31	0.28	0.31	0.72	0.72	0.72	0.72	3.8	5.3	1.3		28.1	20.5	27.4	24	16.87	12.36	16.51	14.39	30.1	19.4	30.1	20.3	5.35	3.45	5.36	3.61	387	283	369	291	5.65	1.44
1	12	149351	FS	25	7		1.46	143.4	100.6	0.63	96	0.39	0.41	0.38	0.4	0.26	0.3	0.26	0.31	0.64	0.69	0.62	0.69		8.7			32.9	17.5	31.6	18	23.47	12.46	22.45	12.93	32.7	18.7	31.1	17.5	5.86	3.35	5.61	3.14	423	339	421	320	2.27	-9.2
1	13	161072	MN	21.3	6		1.54	167.7	108.7	0.65	93	0.38	0.36	0.39	0.37	0.27	0.29	0.25	0.27	0.64	0.65	0.65	0.65	14.3	17.5	8.2	3.5	30.2	20.5	29.2	20.1	16.73	11.37	16.22	11.12	31.3	18.4	31.4	18.9	4.59	2.71	4.61	2.77	409	292	412	316	5.61	2.62
1	14	160399	MN	40.5	5		1.16	138	119.2	0.78	77	0.49	0.46	0.47	0.47	0.29	0.31	0.3	0.31	0.79	0.79	0.77	0.78					28	23.5	26.9	21.5	23.5	19.71	22.56	18.07	30.2	21.2	26.9	21.6	8.57	6.01	7.65	6.14	393	267	430	263	4.84	0.65
1	15	162012	FS	24.5	8		1.58	169.1	107.6	0.66	91	0.41	0.37	0.4	0.37	0.24	0.27	0.24	0.27	0.66	0.65	0.66	0.66	12.6	48.8	19.7	13.7	29.9	21.3	30.2	18.6					31.7	19.6	31.1	17.6									8.36	3.69
1	16	108585	MN	18.8	9		1.47	162.5	111	0.64	94	0.37	0.37	0.37	0.34	0.26	0.26	0.26	0.28	0.64	0.63	0.64	0.62	4.5	10.4	13.4	7.6	27.3	24	27.6	21.1	12.96	11.41	13.03	9.95	29.8	21.6	30.4	18.3	3.6	2.61	3.66	2.2	324	270	330	223	5.03	2.36
1	17	136463	FS	20.3	8		1.31	142.7	109.9	0.77	78	0.45	0.41	0.45	0.42	0.32	0.34	0.32	0.36	0.76	0.78	0.78	0.8				0	28.4	24.1	27	20.5	13.73	11.64	13.04	9.91	29.4	21.9	28	20.8	4.37	3.22	4.16	3.07	259	236	269	212	2.23	3.28
1	18	153668	FS	24.5	3		1.51	162.6	108.6	0.71	85	0.41	0.38	0.43	0.38	0.27	0.3	0.28	0.3	0.69	0.69	0.72	0.69	35.8	16.8	21.1	15.6	25.9	23	26.3	24.8	17.6	15.65	17.87	16.82	29.6	19.3	30.9	20.1	5.31	3.46	5.55	3.59	316	279	363	294	9.32	3.52
1	19	157350	FS	24.9	4		1.58	159.1	100.8	0.66	91	0.42	0.38	0.41	0.38	0.25	0.28	0.25	0.28	0.66	0.66	0.66	0.65		8.5	8.6	4.4	30.3	22.7	27.4	19.6	19.76	14.79	17.86	12.75	32.9	21.1	28.5	17.5	6.08	3.89	5.27	3.23	437	320	412	279	8.36	3
1	20	147616	FS	24.3	3		1.45	161.7	111.3	0.63	95	0.38	0.36	0.39	0.36	0.25	0.28	0.24	0.28	0.63	0.64	0.63	0.64	3.9	8.4			28.2	21.8	28.8	21.2	17.17	13.21	17.53	12.84	29.7	20	30.4	19.9	4.78	3.21	4.88	3.17	401	353	407	351	7.95	0.8
2	1	163851	MN	25.4	7	Bilateral hips	1.37	143.9	107	0.71	85	0.41	0.41	0.43	0.4	0.3	0.31	0.29	0.31	0.71	0.71	0.72	0.72		2.9	4.5	2.1	30.6	17.9	33.4	18	13.76	8.06	14.93	8.04	30.3	18	33.9	17.7	4.07	2.43	4.54	2.34	334	271	391	257	6.82	1.03
2	2	159116	MN	31	12	Hips and ilio	3.66	304.8	94.3	0.84	75	0.43	0.4	0.43	0.38	0.31	0.55	0.54	0.77	0.73	0.94	0.97	1.16	13.9	27	17.7	10.7	33.9	18.9	29.5	17.6	19.78	11.03	17.19	10.28	36.8	17.9	30.2	15	7.2	3.49	5.9	2.94	451	350	443	281	12.26	2.42
2	3	133558	FS	17	5	MLPs	1.6	165.8	104.6	0.64	94	0.35	0.35	0.34	0.33	0.28	0.25	0.31	0.28	0.63	0.6	0.66	0.61	2.4	7.2	7.2	14.6	28.8	22.6	30.3	18.3	9.03	7.07	9.48	5.72	28.8	22.6	30	18.6	2.14	1.69	2.24	1.39	185	172	198	158	5.22	7.67
2	4	161635	MN	26.9	2	cruciates	1.42	155.1	111	0.59	102	0.31	0.28	0.32	0.27	0.27	0.28	0.26	0.28	0.59	0.55	0.59	0.55	13.1	20.3	39	17.4	31.5	16.1	33.3	19.2	26.53	13.65	28.2	16.19	33.3	14.5	36.3	15.9	4.8	2.08	5.22	2.29	508	254	516	280	13.68	6.57
2	5	141779	MN	48	7	Mild hip	1.26	147.5	117.6	0.83	72	0.54	0.54	0.53	0.54	0.29	0.32	0.32	0.32	0.82	0.86	0.84	0.86					32.7	18	32.3	17.1	26.22	14.42	25.93	13.7	31.7	19.7	30.2	18.5	9.87	6.13	9.41	5.74	292	345	279	318	0	0
2	6	119288	FS	39.8	6	cruciates	1.56	154.7	100	0.7	86	0.47	0.4	0.49	0.44	0.23	0.3	0.22	0.25	0.71	0.7	0.7	0.7	14.6	6.7	9	5.9	36.3	9	41.2	13.6	34.83	8.13	40.76	14.08	36.9	6.9	43.4	12.9	11.76	2.11	14.25	4.46	523	303	683	407	13.47	1.69
2	7	164240	FS	25	2	Cruciates	2.33	165.8	95.1	0.78	85	0.38	0.35	0.4	0.33	0.52	0.3	0.24	0.32	0.88	0.64	0.64	0.63	49.9	6.7	2.3	17.2	50.6	23.4	51.4	23.9	12.7	5.86	12.9	5.99	35.2	14.3	37	13.5	3.75	1.52	3.92	1.43	241	196	245	206	17.33	17.27
2	8	161666	MN	30	4	Hips and ilio	1.34	145.2	108.3	0.71	85	0.45	0.4	0.43	0.39	0.25	0.3	0.28	0.3	0.7	0.7	0.71	0.69	49.9	6.7	2.3	17.2	32.1	18.1	32.6	17.2					33.4	17.6	32.7	16.2	n/a	n/a	n/a	n/a	n/a	n/a	n/a	n/a	9.34	2.69
2	9	119640	MN	37.6	8	Ilio	1.27	145.6	115.2	0.79	76	0.46	0.49	0.45	0.48	0.33	0.33	0.36	0.33	0.79	0.81	0.8	0.81					30.2	20.9	29.4	19.5	23.8	16.42	23.08	15.26	28.9	23.1	26.8	21.1	7.38	5.87	6.79	5.36	283	298	310	270	-6.46	1.54
2	10	169063	FS	23	2	Bilateral MPL	1.14	140.8	126.2	0.56	107	0.32	0.27	0.31	0.28	0.25	0.36	0.27	0.36	0.56	0.62	0.56	0.62	41.1				34.6	18.5	30.5	16.3	11.51	6.05	9.88	4.85	37.2	16.8	31.2	14.8	2.3	1.01	1.92	0.86	247	143	221	150	13.08	-9.79
2	11	170115	MN	30	7	Hip dysplasia	1.24	152.2	123.3	0.62	97	0.33	0.29	0.34	0.29	0.29	0.31	0.28	0.32	0.62	0.59	0.62	0.59	18.1	1		0.9	26.1	15.2	40.9	17.8	9.37	5.46	14.69	6.56	27.5	14	41.8	16.7	1.96	1	3	1.2	190	121	254	144	14.32	10.52
2	12	168343	FS	59	5	Bilateral CCL, HD	1.34	150.4	115	0.81	74	0.51	0.47	0.53	0.39	0.31	0.57	0.29	0.66	0.81	1.07	0.83	1.13	17.8				31.2	15	34.8	19.1	16.8	8.06	18.67	10.31	32	15.3	35.9	16.8	6.15	2.97	7.01	3.29	243	189	284	209	18.44	2.5
2	13	170259	FS	20.5	6	Bilateral CCL	1.5	164.1	109.6	0.59	101	0.31	0.22	0.31	0.24	0.26	0.26	0.29	0.23	0.58	0.46	0.61	0.5	11.7	11.1	45.2	95.6	33.2	11.8	40.8	14.3	7.1	2.44	8.99	3.12	35.9	9.9	42	12.2	1.54	0.42	1.82	0.55	201	103	195	113	29.74	22.38
2	14	133577	FS	17.8	11	Bilateral CCL	1.4	165	119.2	0.53	114	0.23	0.23	0.23	0.14	0.3	0.29	0.29	0.4	0.55	0.53	0.51	0.55	24.7	35.9	21.1	22	32	27.8	31.3	8.9	2.74	2.34	2.69	0.77	33.9	27.8	32.1	6.2	0.44	0.36	0.41	0.08	72	71	76	49	20.62	6.47
2	15	172195	FS	34.5	2	Bilateral CCL	1.22	162.3	132.6	0.51	120	0.31	0.34	0.31	0.31	0.23	0.26	0.19	0.3	0.54	0.59	0.49	0.62	26.2			3.3	25	32.8	21.1	21.1	7.25	9.53	6.1	6.15	23.8	35.2	20	20.9	1.61	2.38	1.36	1.43	188	265	170	172	-5.01	0
3	1	128722	FS	52	8	T3-L3	1.39	153.2	110.7	0.7	86	0.41	0.4	0.4	0.42	0.27	0.26	0.28	0.24	0.69	0.65	0.7	0.65	76.6	78.6	78.5	77.1	33.4	20.7	29.2	16.7	24.67	15.34	21.64	12.4	33.7	20	28.4	17.9	6.56	3.92	5.54	3.52	350	327	305	233	4	6.92
3	2	161338	FS	6.25	4	T3-L3	3.07	154.9	54.1	0.42	144	0.21	0.14	0.2	0.13	0.21	0.25	0.21	0.3	0.43	0.4	0.42	0.43	56.8	20.9	16.3	27.4	35.4	17.2	31.4	16	3.24	1.6	3.02	1.52	39.3	13.2	34.9	12.6	0.45	0.16	0.42	0.14	132	91	126	88	40.71	7.64
3	3	164872	MN	20.8	8	ANNPE T3-L3	1.09	154.7	144.5	0.51	117	0.26	0.29	0.3	0.29	0.27	0.25	0.21	0.42	0.53	0.54	0.51	0.74					21.7	25.4	30.5	22.3	7.02	8.23	9.87	7.27	18.9	25.5	28.3	27.2	1.19	1.56	1.76	1.66	216	216	242	254	9.15	-42.62
3	4	165025	MN	23.2	8	T4 distal	3.36	324.3	97.6	0.59	103	0.33	0.47	0.33	0.48	0.25	1.43	0.25	0.54	0.59	1.93	0.58	1.02	20.4	74.6	9.3	17.4	33.3	17.1	32.4	17.2	12.5	6.42	12.13	6.44	28.1	22.4	27.2	22.3	2.62	2.09	2.54	2.08	217	174	218	158	-36.07	-80.492
3	5	163881	FS	24.5	11	T3-L3	1.38	151.4	109.9	0.69	87	0.41	0.33	0.38	0.36	0.28	0.33	0.29	0.3	0.69	0.67	0.69	0.68	8.1	15.6	17.2		27.6	20.5	27.5	24.4	12.88	9.63	12.89	11.41	34.7	16.9	29.6	18.8	3.9	1.89	3.31	2.11	264	185	230	204	12.61	2.35
3	6	167285		12.2		T3-L3	2.23	172.9	77.7	0.5	121	0.26	0.25	0.25	0.27	0.24	0.48	0.24	0.42	0.5	0.72	0.49	0.69	0	4.8		3.5	29.6	22.1	29.2	19.1	4.09	3.05	4.03	2.63	31.6	19.6	30.8	18.1	0.71	0.44	0.69	0.4	142	92	135	89	16.7	-33.31
3	7	168875		4.8		T3-L3	2.11	178.5	84.5	0.39	156	0.1	0.09	0.11	0.07	0.36	0.45	0.22	0.65	0.46	0.54	0.33	0.72	73	12.3	48.9		24.6	20	37.6	17.8	0.88	0.8	1.39	0.63	26.8	17.1	41.2	14.9	0.07	0.05	0.11	0.04	78	73	71	63	30.82	-43.22
3	8	171020				T3-L3	1.37	164.1	122	0.41	146	0.16	0.15	0.17	0.16	0.24	0.28	0.26	0.28	0.41	0.43	0.42	0.43		30.3	59.6	15.4	27.5	22.3	26.7	23.5	2.76	2.24	2.68	2.36	30.8	19.6	29.1	20.6	0.33	0.22	0.32	0.23	95	74	103	84	16.71	1.61
3	9	164617	FS	8.3	4	T3-L3	1.96	174.4	89.1	0.38	158	0.16	0.08	0.15	0.08	0.22	0.58	0.22	0.31	0.38	0.66	0.38	0.4	22		245.7	86.4	31.4	9.3	43.1	16.3	2.83	0.83	3.89	1.48	37.2	6.4	43.9	12.5	0.31	0.05	0.37	0.1	123	83	118	102	62.74	-29.21
3	10	169312	MN	36	8	T3-L3	1.28	146	114.9	0.75	80	0.44	0.41	0.42	0.41	0.31	0.36	0.34	0.35	0.76	0.78	0.75	0.77		5.8	11.5		34.3	16.9	28.9	19.9	13.58	6.72	11.35	7.82	37.5	14.6	31	16.9	4.16	1.62	3.4	1.86	312	151	285	171	6.96	1.98
3	11	170477	MN	7.8	7	T3-L3	1.71	170.1	99.7	0.64	99	0.14	0.12	0.13	0.12	0.51	0.37	0.51	0.33	0.67	0.49	0.63	0.45	129.8	39.5	82.1	85	27.5	26.3	20.4	25.8	1.63	1.58	1.23	1.52	29.1	25	23.2	22.7	0.16	0.14	0.13	0.12	86	88	78	80	35.19	41.56
[truncated: 8 more columns]

## Sheet: New ortho
Signalment								Gait					Stance Stride																																				Symmetry
	Last Name	First Name	Number	Sex	Weight	Age	DX	Gait Time - Front (sec)	Gait Distance - Front (cm)	Gait Velocity - Front (cm/sec)	Gait Cycle Time (sec)	Cycles/Minute	Stance Time (sec)				Swing Time (sec)				Stride Time (sec)				Stride Acceleration 1-2 (cm/sec2)				Body Weight Distribution (%)				Peak Vertical Force (kg)				Vertical Impulse Distribution (%)				Vertical Impulse (kg*sec)				Maximum Peak Pressure (kPa)				Stance Time Front / Hind
													LF	LH	RF	RH	LF	LH	RF	RH	LF	LH	RF	RH	LF	LH	RF	RH	LF	LH	RF	RH	LF	LH	RF	RH					LF	LH	RF	RH	LF	LH	RF	RH
1	Bachus	Master Bates	163851	MN	25.4	7	Bilateral hips	1.37	143.9	107	0.71	85	0.41	0.41	0.43	0.4	0.3	0.31	0.29	0.31	0.71	0.71	0.72	0.72	n/a	2.9	4.5	2.1	30.6	17.9	33.4	18	13.76	8.06	14.93	8.04	30.3	18	33.9	17.7	4.07	2.43	4.54	2.34	334	271	391	257	6.82
2	Bruzgul	H	159116	MN	31	12	Hips and ilio	3.66	304.8	94.3	0.84	75	0.43	0.4	0.43	0.38	0.31	0.55	0.54	0.77	0.73	0.94	0.97	1.16	13.9	27	17.7	10.7	33.9	18.9	29.5	17.6	19.78	11.03	17.19	10.28	36.8	17.9	30.2	15	7.2	3.49	5.9	2.94	451	350	443	281	12.26
3	Fox	Maggie	133558	FS	17	5	MLPs	1.6	165.8	104.6	0.64	94	0.35	0.35	0.34	0.33	0.28	0.25	0.31	0.28	0.63	0.6	0.66	0.61	2.4	7.2	7.2	14.6	28.8	22.6	30.3	18.3	9.03	7.07	9.48	5.72	28.8	22.6	30	18.6	2.14	1.69	2.24	1.39	185	172	198	158	5.22
4	Hilgart	Grit	161635	MN	26.9	2	cruciates	1.42	155.1	111	0.59	102	0.31	0.28	0.32	0.27	0.27	0.28	0.26	0.28	0.59	0.55	0.59	0.55	13.1	20.3	39	17.4	31.5	16.1	33.3	19.2	26.53	13.65	28.2	16.19	33.3	14.5	36.3	15.9	4.8	2.08	5.22	2.29	508	254	516	280	13.68
5	Matusovich	Titan	141779	MN	48	7	Mild hip	1.26	147.5	117.6	0.83	72	0.54	0.54	0.53	0.54	0.29	0.32	0.32	0.32	0.82	0.86	0.84	0.86	n/a	n/a	n/a	n/a	32.7	18	32.3	17.1	26.22	14.42	25.93	13.7	31.7	19.7	30.2	18.5	9.87	6.13	9.41	5.74	292	345	279	318	0
6	Moses	Ghost	119288	FS	39.8	6	cruciates	1.56	154.7	100	0.7	86	0.47	0.4	0.49	0.44	0.23	0.3	0.22	0.25	0.71	0.7	0.7	0.7	14.6	6.7	9	5.9	36.3	9	41.2	13.6	34.83	8.13	40.76	14.08	36.9	6.9	43.4	12.9	11.76	2.11	14.25	4.46	523	303	683	407	13.47
7	Pratt	Jazzy	164240	FS	25	2	Cruciates	2.33	165.8	95.1	0.78	85	0.38	0.35	0.4	0.33	0.52	0.3	0.24	0.32	0.88	0.64	0.64	0.63	49.9	6.7	2.3	17.2	50.6	23.4	51.4	23.9	12.7	5.86	12.9	5.99	35.2	14.3	37	13.5	3.75	1.52	3.92	1.43	241	196	245	206	17.33
8	Sanders	Ranger	161666	MN	30	4	Hips and ilio	1.34	145.2	108.3	0.71	85	0.45	0.4	0.43	0.39	0.25	0.3	0.28	0.3	0.7	0.7	0.71	0.69	49.9	6.7	2.3	17.2	32.1	18.1	32.6	17.2	n/a	n/a	n/a	n/a	33.4	17.6	32.7	16.2	n/a	n/a	n/a	n/a	n/a	n/a	n/a	n/a	9.34
9	Sawyere	Orzo	119640	MN	37.6	8	Ilio	1.27	145.6	115.2	0.79	76	0.46	0.49	0.45	0.48	0.33	0.33	0.36	0.33	0.79	0.81	0.8	0.81	n/a	n/a	n/a	n/a	30.2	20.9	29.4	19.5	23.8	16.42	23.08	15.26	28.9	23.1	26.8	21.1	7.38	5.87	6.79	5.36	283	298	310	270	n/a
10	Garret	Machi	169063	FS	23	2	Bilateral MPL	1.14	140.8	126.2	0.56	107	0.32	0.27	0.31	0.28	0.25	0.36	0.27	0.36	0.56	0.62	0.56	0.62	41.1	n/a	n/a	n/a	34.6	18.5	30.5	16.3	11.51	6.05	9.88	4.85	37.2	16.8	31.2	14.8	2.3	1.01	1.92	0.86	247	143	221	150	13.08
11	Renolds	Jack	170115	MN	30	7	Hip dysplasia	1.24	152.2	123.3	0.62	97	0.33	0.29	0.34	0.29	0.29	0.31	0.28	0.32	0.62	0.59	0.62	0.59	18.1	1	n/a	0.9	26.1	15.2	40.9	17.8	9.37	5.46	14.69	6.56	27.5	14	41.8	16.7	1.96	1	3	1.2	190	121	254	144	14.32
12	Sanford	Gabby Dixie	168343	FS	59	5	Bilateral CCL, HD
13	Ware	Applesauce	170259	FS	20.5	6	Bilateral CCL	1.5	164.1	109.6	0.59	101	0.31	0.22	0.31	0.24	0.26	0.26	0.29	0.23	0.58	0.46	0.61	0.5	11.7	11.1	45.2	95.6	33.2	11.8	40.8	14.3	7.1	2.44	8.99	3.12	35.9	9.9	42	12.2	1.54	0.42	1.82	0.55	201	103	195	113	29.74
14	Moore	Maggie	133577	FS	17.8	11	Bilateral CCL
15
16
17
18
19
20
21
22
23
24
25
26
27
28
29
[truncated: 9 more columns]

## Sheet: New neuro
Signalment								Gait					Stance Stride																																				Symmetry
	Last Name	First Name	Number	Sex	Weight	Age	DX	Gait Time - Front (sec)	Gait Distance - Front (cm)	Gait Velocity - Front (cm/sec)	Gait Cycle Time (sec)	Cycles/Minute	Stance Time (sec)				Swing Time (sec)				Stride Time (sec)				Stride Acceleration 1-2 (cm/sec2)				Body Weight Distribution (%)				Peak Vertical Force (kg)				Vertical Impulse Distribution (%)				Vertical Impulse (kg*sec)				Maximum Peak Pressure (kPa)				Stance Time Front / Hind
													LF	LH	RF	RH	LF	LH	RF	RH	LF	LH	RF	RH	LF	LH	RF	RH	LF	LH	RF	RH	LF	LH	RF	RH					LF	LH	RF	RH	LF	LH	RF	RH
1	Amos	Lulu	128722	FS	52	8	T3-L3	1.39	153.2	110.7	0.7	86	0.41	0.4	0.4	0.42	0.27	0.26	0.28	0.24	0.69	0.65	0.7	0.65	76.6	78.6	78.5	77.1	33.4	20.7	29.2	16.7	24.67	15.34	21.64	12.4	33.7	20	28.4	17.9	6.56	3.92	5.54	3.52	350	327	305	233	4
2	Blakenship	Sadie	161338	FS	6.25	4	T3-L3	3.07	154.9	54.1	0.42	144	0.21	0.14	0.2	0.13	0.21	0.25	0.21	0.3	0.43	0.4	0.42	0.43	56.8	20.9	16.3	27.4	35.4	17.2	31.4	16	3.24	1.6	3.02	1.52	39.3	13.2	34.9	12.6	0.45	0.16	0.42	0.14	132	91	126	88	40.71
3	Ezio	Luci	164872	MN	20.8	8	ANNPE T3-L3	1.09	154.7	144.5	0.51	117	0.26	0.29	0.3	0.29	0.27	0.25	0.21	0.42	0.53	0.54	0.51	0.74	n/a	n/a	n/a	n/a	21.7	25.4	30.5	22.3	7.02	8.23	9.87	7.27	18.9	25.5	28.3	27.2	1.19	1.56	1.76	1.66	216	216	242	254	9.15
4	Kelly	Seamus	165025	MN	23.2	8	T4 distal	3.36	324.3	97.6	0.59	103	0.33	0.47	0.33	0.48	0.25	1.43	0.25	0.54	0.59	1.93	0.58	1.02	20.4	74.6	9.3	17.4	33.3	17.1	32.4	17.2	12.5	6.42	12.13	6.44	28.1	22.4	27.2	22.3	2.62	2.09	2.54	2.08	217	174	218	158	-36.07
5	Reese	Gracie	163881	FS	24.5	11	T3-L3	1.38	151.4	109.9	0.69	87	0.41	0.33	0.38	0.36	0.28	0.33	0.29	0.3	0.69	0.67	0.69	0.68	8.1	15.6	17.2	n/a	27.6	20.5	27.5	24.4	12.88	9.63	12.89	11.41	34.7	16.9	29.6	18.8	3.9	1.89	3.31	2.11	264	185	230	204	12.61
6	Belle	Clay	167285		12.2		T3-L3	2.23	172.9	77.7	0.5	121	0.26	0.25	0.25	0.27	0.24	0.48	0.24	0.42	0.5	0.72	0.49	0.69	0	4.8	n/a	3.5	29.6	22.1	29.2	19.1	4.09	3.05	4.03	2.63	31.6	19.6	30.8	18.1	0.71	0.44	0.69	0.4	142	92	135	89	16.7
7	Ellett	Pixie	168875		4.8		T3-L3
8	Myers	Potter	171020				T3-L3	1.37	164.1	122	0.41	146	0.16	0.15	0.17	0.16	0.24	0.28	0.26	0.28	0.41	0.43	0.42	0.43	n/a	30.3	59.6	15.4	27.5	22.3	26.7	23.5	2.76	2.24	2.68	2.36	30.8	19.6	29.1	20.6	0.33	0.22	0.32	0.23	95	74	103	84	16.71
9	McKinney	Dazy	164617	FS	8.3	4	T3-L3
10	Novak	Oskar	169312	MN	36	8	T3-L3	1.28	146	114.9	0.75	80	0.44	0.41	0.42	0.41	0.31	0.36	0.34	0.35	0.76	0.78	0.75	0.77	n/a	5.8	11.5	n/a	34.3	16.9	28.9	19.9	13.58	6.72	11.35	7.82	37.5	14.6	31	16.9	4.16	1.62	3.4	1.86	312	151	285	171	6.96
11	Sloan	Benny	170477	MN	7.8	7	T3-L3	1.71	170.1	99.7	0.64	99	0.14	0.12	0.13	0.12	0.51	0.37	0.51	0.33	0.67	0.49	0.63	0.45	129.8	39.5	82.1	85	27.5	26.3	20.4	25.8	1.63	1.58	1.23	1.52	29.1	25	23.2	22.7	0.16	0.14	0.13	0.12	86	88	78	80	35.19
[truncated: 9 more columns]

## Sheet: New neuro (2)
Signalment									Gait					Stance Stride
	Last Name	First Name	Number	Sex	Weight	Age	DX		Gait Time - Front (sec)	Gait Distance - Front (cm)	Gait Velocity - Front (cm/sec)	Gait Cycle Time (sec)	Cycles/Minute	Stance Time (sec)				Swing Time (sec)				Stride Time (sec)				Stride Acceleration 1-2 (cm/sec2)				Body Weight Distribution (%)				Peak Vertical Force (kg)				Vertical Impulse Distribution (%)				Vertical Impulse (kg*sec)				Maximum Peak Pressure (kPa)
														LF	LH	RF	RH	LF	LH	RF	RH	LF	LH	RF	RH	LF	LH	RF	RH	LF	LH	RF	RH	LF	LH	RF	RH					LF	LH	RF	RH	LF	LH	RF	RH
1	Amos	Lulu	128722	FS	52	8	T3-L3	CBC/chem unremarkable	1.39	153.2	110.7	0.7	86	0.41	0.4	0.4	0.42	0.27	0.26	0.28	0.24	0.69	0.65	0.7	0.65	76.6	78.6	78.5	77.1	33.4	20.7	29.2	16.7	24.67	15.34	21.64	12.4	33.7	20	28.4	17.9	6.56	3.92	5.54	3.52	350	327	305	233
2	Blakenship	Sadie	161338	FS	6.25	4	T3-L3	CBC/chem unremarkable on 6/10/20	3.07	154.9	54.1	0.42	144	0.21	0.14	0.2	0.13	0.21	0.25	0.21	0.3	0.43	0.4	0.42	0.43	56.8	20.9	16.3	27.4	35.4	17.2	31.4	16	3.24	1.6	3.02	1.52	39.3	13.2	34.9	12.6	0.45	0.16	0.42	0.14	132	91	126	88
3	Ezio	Luci	164872	MN	20.8	8	ANNPE T3-L3	Mildly elevated LE	1.09	154.7	144.5	0.51	117	0.26	0.29	0.3	0.29	0.27	0.25	0.21	0.42	0.53	0.54	0.51	0.74	n/a	n/a	n/a	n/a	21.7	25.4	30.5	22.3	7.02	8.23	9.87	7.27	18.9	25.5	28.3	27.2	1.19	1.56	1.76	1.66	216	216	242	254
4	Kelly	Seamus	165025	MN	23.2	8	T4 distal	CBC/chem unremarkable	3.36	324.3	97.6	0.59	103	0.33	0.47	0.33	0.48	0.25	1.43	0.25	0.54	0.59	1.93	0.58	1.02	20.4	74.6	9.3	17.4	33.3	17.1	32.4	17.2	12.5	6.42	12.13	6.44	28.1	22.4	27.2	22.3	2.62	2.09	2.54	2.08	217	174	218	158
5	Reese	Gracie	163881	FS	24.5	11	T3-L3	CBC/chem unremarkable	1.38	151.4	109.9	0.69	87	0.41	0.33	0.38	0.36	0.28	0.33	0.29	0.3	0.69	0.67	0.69	0.68	8.1	15.6	17.2	n/a	27.6	20.5	27.5	24.4	12.88	9.63	12.89	11.41	34.7	16.9	29.6	18.8	3.9	1.89	3.31	2.11	264	185	230	204
6	Belle	Clay	167285		12.2		T3-L3	CBC/chem unremarkable	2.23	172.9	77.7	0.5	121	0.26	0.25	0.25	0.27	0.24	0.48	0.24	0.42	0.5	0.72	0.49	0.69	0	4.8	n/a	3.5	29.6	22.1	29.2	19.1	4.09	3.05	4.03	2.63	31.6	19.6	30.8	18.1	0.71	0.44	0.69	0.4	142	92	135	89
7	Ellett	Pixie	168875		4.8		T3-L3	CBC/chem unremarkable
8	Myers	Potter	171020				T3-L3	x	1.37	164.1	122	0.41	146	0.16	0.15	0.17	0.16	0.24	0.28	0.26	0.28	0.41	0.43	0.42	0.43	n/a	30.3	59.6	15.4	27.5	22.3	26.7	23.5	2.76	2.24	2.68	2.36	30.8	19.6	29.1	20.6	0.33	0.22	0.32	0.23	95	74	103	84
9	McKinney	Dazy	164617	FS	8.3	4	T3-L3	not calculating PV
10	Novak	Oskar	169312	MN	36	8	T3-L3		1.28	146	114.9	0.75	80	0.44	0.41	0.42	0.41	0.31	0.36	0.34	0.35	0.76	0.78	0.75	0.77	n/a	5.8	11.5	n/a	34.3	16.9	28.9	19.9	13.58	6.72	11.35	7.82	37.5	14.6	31	16.9	4.16	1.62	3.4	1.86	312	151	285	171
11	Sloan	Benny	170477	MN	7.8	7	T3-L3		1.71	170.1	99.7	0.64	99	0.14	0.12	0.13	0.12	0.51	0.37	0.51	0.33	0.67	0.49	0.63	0.45	129.8	39.5	82.1	85	27.5	26.3	20.4	25.8	1.63	1.58	1.23	1.52	29.1	25	23.2	22.7	0.16	0.14	0.13	0.12	86	88	78	80
[truncated: 10 more columns]

## Sheet: Normal
	Demographics								Gait Table						Stance-Stride LF											Stance-Stride LH											Stance-Stride RF											Stance-Stride RH
	Name	Number	Weight	Age	Sex	Breed	No ortho/neuro	Comments	Number of Stances	Gait Time - Front (sec)	Gait Distance - Front (cm)	Gait Velocity - Front (cm/sec)	Gait Cycle Time (sec)	Cycles/Minute	Stance Time (sec)	Swing Time (sec)	Stride Time (sec)	Stride Length (cm)	Stride Velocity (cm/sec)	Stride Acceleration 1-2 (cm/sec2)	Maximum Force (%BW)	Maximum Force (kg)	FTI (%BW*sec)	FTI (kg*sec)	Maximum Peak Pressure (kPa)	Stance Time (sec)	Swing Time (sec)	Stride Time (sec)	Stride Length (cm)	Stride Velocity (cm/sec)	Stride Acceleration 1-2 (cm/sec2)	Maximum Force (%BW)	Maximum Force (kg)	FTI (%BW*sec)	FTI (kg*sec)	Maximum Peak Pressure (kPa)	Stance Time (sec)	Swing Time (sec)	Stride Time (sec)	Stride Length (cm)	Stride Velocity (cm/sec)	Stride Acceleration 1-2 (cm/sec2)	Maximum Force (%BW)	Maximum Force (kg)	FTI (%BW*sec)	FTI (kg*sec)	Maximum Peak Pressure (kPa)	Stance Time (sec)	Swing Time (sec)
1	Bruce Palmer	156706	23	3	MC	Mixed	Y		10	1.43	155.1	108.7	0.72	84	0.44	0.27	0.72	78.9	109.3	3.8	73.4	16.87	23.2	5.35	387	0.42	0.31	0.72	77.5	107.4	5.3	53.7	12.36	15	3.45	283	0.44	0.28	0.72	77.6	107.8	1.3	71.8	16.51	23.3	5.36	369	0.41	0.31
2	Taze Havens	144512	21.7	3	MC	Mixed	Y		11	1.33	155.2	117.2	0.58	104	0.33	0.26	0.58	68	117.7	n/a	91	19.74	18.8	4.08	363	0.35	0.31	0.63	69.1	110.6	n/a	51.9	11.25	11.5	2.5	295	0.34	0.25	0.58	67.6	116.9	n/a	91.2	19.79	19.4	4.22	356	0.36	0.32
3	Jack Ernst	160532	23.2	1	MI	Border Collie	Y		9	1.41	159.9	113.5	0.7	86	0.45	0.26	0.7	80	114.7	2.2	76.2	17.68	25	5.79	440	0.42	0.3	0.72	78.3	108.5	n/a	63.1	14.64	15.3	3.56	308	0.43	0.27	0.69	78.4	113.1	n/a	68.7	15.94	22.3	5.17	371	0.4	0.34
4	Duncan Chmelovski	157522	18.8	6	MC	Mixed	Y		14	1.51	158.4	105.9	0.54	112	0.32	0.23	0.54	56.5	104.7	4.9	56.5	10.63	12.4	2.33	186	0.32	0.25	0.56	56.4	101.8	7.1	30.5	5.73	7.3	1.37	162	0.32	0.23	0.54	56.9	106.7	0	59.3	11.14	13.5	2.53	201	0.33	0.24
5	Lucy Oberer	155278	18.8	1	FS	Mixed	Y		10	1.24	152.2	122.7	0.56	108	0.32	0.25	0.55	68.8	125.8	7.1	50.1	9.42	10.2	1.92	248	0.31	0.26	0.6	69	115.9	30.6	43.7	8.22	9.1	1.72	207	0.33	0.25	0.56	68.6	123.5	26.2	52.6	9.88	11.7	2.21	260	0.31	0.28
6	Rio Payemin	149351	25	6	FS	Staffordshire	Y		11	1.42	145.8	104.8	0.61	99	0.38	0.25	0.62	62.8	102.6	4.7	95.9	23.97	23.1	5.78	435	0.4	0.3	0.69	66.6	97.6	9.6	52.1	13.02	13.3	3.32	337	0.36	0.26	0.61	63.4	105.2	n/a	90.7	22.67	21.2	5.31	439	0.39	0.31
7	Otter Rosenberger	160399	40.5	4	MC	Labrador Retriever	Y		8	1.16	137.9	119.1	0.78	77	0.49	0.29	0.79	91.8	116.8	n/a	56.5	22.86	20.7	8.38	381	0.46	0.31	0.79	91	115.4	n/a	49.3	19.97	15.3	6.2	273	0.47	0.31	0.77	91.9	119.9	n/a	55.1	22.3	18.5	7.51	438	0.47	0.31
8	Gus Settlage	108585	18.8	8	MC	Mixed	Y		11	1.51	159.1	105.5	0.65	92	0.38	0.28	0.66	68.9	104	8	71.8	13.5	19.9	3.74	341	0.38	0.26	0.63	71.1	113.2	n/a	61.6	11.58	14.3	2.69	279	0.37	0.26	0.64	70.3	109.9	13.1	69.6	13.08	19.1	3.6	322	0.35	0.28
9	Bobby Sue Shepherd	136463	20.3	8	F	Walker Hound	Y		9	1.57	150.1	95.9	0.82	73	0.45	0.37	0.83	79.6	96.4	n/a	63.4	12.87	20.7	4.2	258	0.44	0.35	0.79	84.4	107.2	14.3	57.9	11.75	16.2	3.29	231	0.45	0.34	0.79	83.4	105.6	n/a	63.7	12.93	20.3	4.13	262	0.45	0.33
10	Mae Shepherd	153668	24.5	2	FS	Walker Hound	Y		10	1.45	163.3	113.6	0.69	87	0.41	0.27	0.69	78.5	114.5	24.9	71.8	17.6	21	5.15	318	0.38	0.29	0.68	79.3	117.1	16.8	67.1	16.43	15.1	3.71	297	0.42	0.26	0.69	77.6	113.5	21.1	69.7	17.07	21.6	5.3	362	0.39	0.3
11	Willow Taylor	157350	24.9	3	FS	Mixed	Y		11	1.58	159.1	100.8	0.66	91	0.42	0.25	0.66	66.8	101.2	n/a	79.4	19.76	24.4	6.08	437	0.38	0.28	0.66	65.1	98.6	8.5	59.4	14.79	15.6	3.89	320	0.41	0.25	0.66	67.2	102.2	8.6	71.7	17.86	21.2	5.27	412	0.38	0.28
12	Grit Hilgart	161635	26.9	2	M	Bulldog	N	L CCLR
13	Sampson Sawyere-Hansford	127919	6.2	12	MC	Mixed	Y
14
15
16
17
18
19
20
21
22
23
24
25
26
27
28
29
30
[truncated: 32 more columns]
